# Supplementary material for: NIR-II Emission from Cyclometalated Dinuclear Pt(III) Complexes
Source: Inorg Chem. 2024 Mar 8;63(12):5470–80. doi: 10.1021/acs.inorgchem.3c04314 (PMC10966738; doi:10.1021/acs.inorgchem.3c04314)
Supplement: Supplementary file 2 — ic3c04314_si_002.xyz [file ic3c04314_si_002.xyz]

70
[1, S0]
Pt                 0.86624000    0.52802900   -1.38457400
Pt                 0.86696000   -0.52791300    1.38469300
S                  1.96047300    1.49501700    1.86416500
S                  1.95982800   -1.49484400   -1.86425000
N                  2.75594700    1.43094000   -0.75482600
C                 -3.80315700    0.70785700    1.71875900
C                 -2.00653700   -0.87829100    1.57651700
N                  3.98946600    2.73861300    0.79501600
C                 -2.84055100   -1.73602300   -1.93718900
C                 -3.35077900   -0.61931900    1.54956500
H                 -4.08177400   -1.40144400    1.33736900
N                  3.98891900   -2.73885600   -0.79584800
C                  3.65978900    1.72088400   -1.70460600
H                  3.46085700    1.28976500   -2.68596700
C                 -1.00108100    0.12478100    1.76250100
C                 -3.29576100   -3.07094800   -2.07029000
H                 -2.55445600   -3.85368500   -2.23726300
N                 -0.17650700   -2.31679300    1.22132100
N                  2.75651200   -1.43060200    0.75438400
C                 -5.17421300   -1.04898000   -1.62454100
H                 -5.89865600   -0.25210400   -1.44786200
C                 -2.84001300    1.73582500    1.93751700
N                 -0.17734500    2.31680200   -1.22116300
C                  2.97916900    1.89808100    0.50572600
C                  4.83964900   -3.04811100    0.16728200
N                 -1.51622500    2.18426500   -1.33559800
N                 -1.51539500   -2.18432500    1.33572700
C                 -3.80376800   -0.70812600   -1.71843500
C                  2.97899200   -1.89798700   -0.50621200
C                  4.83970900    3.04795400   -0.16852600
C                 -2.12470200    3.37588100   -1.14481200
H                 -3.20221600    3.47054600   -1.18738700
C                 -1.13832200   -4.31082600    0.89830900
H                 -1.27336000   -5.36614100    0.70445600
C                  4.75501500   -2.52519600    1.45782900
H                  5.48172200   -2.75313900    2.23113200
C                 -3.35149600    0.61909500   -1.54929300
H                 -4.08255100    1.40116600   -1.33709800
C                 -3.29532400    3.07071600    2.07061900
H                 -2.55407100    3.85350600    2.23757000
C                  0.06685800   -3.59744100    0.95507000
H                  1.08573300   -3.93899700    0.81379300
C                  3.66088200   -1.72041700    1.70371000
H                  3.46258500   -1.28902300    2.68508100
C                 -5.17362800    1.04861000    1.62488200
H                 -5.89801400    0.25168400    1.44818900
C                 -2.12380500   -3.37599200    1.14503800
H                 -3.20132200   -3.47068600    1.18748400
C                 -4.63085400    3.37628600    1.96889500
H                 -4.96365100    4.40854500    2.06770000
C                 -1.00175200   -0.12483200   -1.76222400
C                  0.06594700    3.59743600   -0.95476600
H                  1.08480500    3.93901800   -0.81343200
C                  4.75417800    2.52546000   -1.45917400
H                  5.48044000    2.75351900   -2.23286100
C                 -2.00727800    0.87817600   -1.57627100
C                 -5.58068200    2.35518100    1.73905100
H                 -6.63692300    2.60785200    1.66064700
C                 -1.13927700    4.31074100   -0.89794400
H                 -1.27438600    5.36603000   -0.70399800
C                 -1.45903200   -1.40936800   -1.95997100
H                 -0.74290000   -2.22459500   -2.08344700
C                 -4.63126700   -3.37661500   -1.96854800
H                 -4.96399100   -4.40889600   -2.06736300
C                 -5.58117000   -2.35558100   -1.73870000
H                 -6.63738900   -2.60833500   -1.66027500
C                 -1.45846900    1.40928000    1.96027600
H                 -0.74239400    2.22455600    2.08374700
H                  5.63835200    3.74277600    0.10095200
H                  5.63795200   -3.74322900   -0.10244000

70
[1, T1]
Pt                -0.83553700    0.44912000    1.33755400
Pt                -0.83585300   -0.44921400   -1.33765700
S                 -1.78430600    1.66372700   -1.62735900
S                 -1.78369100   -1.66397100    1.62721100
N                 -2.78557100    1.22610700    0.82847600
C                  3.89012400    0.61657900   -1.71293300
C                  2.03321000   -0.90205400   -1.56814800
N                 -4.30474300    1.94533500   -0.85358900
C                  2.96749900   -1.69302700    1.85495800
C                  3.38744900   -0.69795400   -1.58444600
H                  4.09454400   -1.51823800   -1.45116200
N                 -4.30455600   -1.94466900    0.85438500
C                 -3.81528000    1.12609200    1.73215100
H                 -3.55036200    0.77937100    2.72744600
C                  1.07258400    0.15377100   -1.67482900
C                  3.47262700   -3.01228900    1.95108800
H                  2.76049100   -3.83085500    2.06477200
N                  0.14360100   -2.29172800   -1.29940800
N                 -2.78555700   -1.22643800   -0.82837700
C                  5.27671700   -0.89606400    1.65641900
H                  5.97235800   -0.06463000    1.53371800
C                  2.96717200    1.69308900   -1.85508000
N                  0.14385600    2.29175600    1.29929500
C                 -3.10568900    1.61403700   -0.42840200
C                 -5.31731300   -1.87364300   -0.05477100
N                  1.49030900    2.19645700    1.37868500
N                  1.49005200   -2.19642200   -1.37883000
C                  3.89043500   -0.61649000    1.71294200
C                 -3.10569100   -1.61404100    0.42870400
C                 -5.31701200    1.87435600    0.05583900
C                  2.05255400    3.41615000    1.22164800
H                  3.12646000    3.54882900    1.24832200
C                  1.03019000   -4.32551500   -1.03456900
H                  1.12497200   -5.39204600   -0.88336800
C                 -5.10669200   -1.45720400   -1.35847900
H                 -5.92445400   -1.37134400   -2.06947000
C                  3.38773100    0.69803200    1.58444400
H                  4.09481600    1.51834200    1.45125900
C                  3.47228800    3.01235500   -1.95121200
H                  2.76014600    3.83090300   -2.06499500
C                 -0.14975100   -3.57095500   -1.08908800
H                 -1.18399900   -3.87334700   -0.97984500
C                 -3.81571600   -1.12647200   -1.73189100
H                 -3.55097200   -0.78029400   -2.72741800
C                  5.27639200    0.89618600   -1.65627100
H                  5.97203600    0.06477000   -1.53345200
C                  2.05228800   -3.41614600   -1.22200500
H                  3.12619100   -3.54883600   -1.24878400
C                  4.82261500    3.25772000   -1.88659500
H                  5.19641400    4.27798300   -1.95774100
C                  1.07289700   -0.15376300    1.67460300
C                 -0.14947900    3.57095200    1.08876900
H                 -1.18372500    3.87334400    0.97950100
C                 -5.10637000    1.45742000    1.35929900
H                 -5.92397900    1.37152200    2.07044100
C                  2.03348900    0.90210500    1.56803000
C                  5.73407800    2.18875100   -1.73326100
H                  6.80217400    2.39373700   -1.68251500
C                  1.03046100    4.32550200    1.03410600
H                  1.12525100    5.39200800    0.88273500
C                  1.57386400   -1.42474100    1.83587300
H                  0.89250900   -2.27647800    1.89918100
C                  4.82296600   -3.25761900    1.88660600
H                  5.19678200   -4.27787500    1.95775300
C                  5.73442000   -2.18862300    1.73341000
H                  6.80252500   -2.39358400    1.68276800
C                  1.57354100    1.42476300   -1.83611100
H                  0.89214600    2.27646200   -1.89951500
H                 -6.30453400    2.15820200   -0.30506200
H                 -6.30477900   -2.15707400    0.30654200

76
[2, S0]
Pt                 0.02862500    0.42109300    1.43998800
Pt                 0.03161700   -0.42963100   -1.44311100
S                 -1.08241100    1.65276100   -1.65110400
S                 -1.07583300   -1.66703600    1.64524500
N                 -1.92763900    1.27478600    0.92164000
F                 -6.74164600   -2.14000800   -0.72333700
F                 -6.73276200    2.20793000    0.73551900
C                  4.69659200    0.84550000   -1.63616400
F                 -5.94844200    3.27969800   -0.96556000
F                 -6.19623100    1.13942400   -1.06201900
C                  2.90544600   -0.75168900   -1.65309500
N                 -3.51029500    1.98934800   -0.68639700
C                  3.73920800   -1.87846700    1.74830800
C                  4.24886400   -0.49350200   -1.60264800
H                  4.98184100   -1.29183700   -1.47441300
N                 -3.50690300   -1.99593300    0.68383200
C                 -2.89001800    1.25704700    1.85283000
H                 -2.57932300    0.93455900    2.84589800
C                  1.89827700    0.26349200   -1.72989200
C                  4.19947800   -3.21802500    1.75075900
H                  3.46154000   -4.01674800    1.83780200
F                 -5.95913600   -3.30117900    0.91979100
N                  1.07290300   -2.21464500   -1.45806400
N                 -1.92322000   -1.28903700   -0.92648300
F                 -6.17019600   -1.16363200    1.11477600
C                  6.07175700   -1.15483200    1.51723800
H                  6.79224900   -0.34098100    1.41716800
C                  3.73100400    1.88866100   -1.74492400
N                  1.06086300    2.21134400    1.45676800
C                 -2.26089600    1.63911800   -0.35175000
C                 -4.44547200   -1.93155600   -0.24693600
N                  2.40225600    2.07767400    1.54367900
N                  2.41381100   -2.07423800   -1.54317600
C                  4.69958400   -0.83052800    1.63970100
C                 -2.25647100   -1.65161700    0.34737400
C                 -4.44659700    1.93461300    0.24703300
C                  3.00125700    3.28470600    1.43888800
H                  4.07877900    3.38324600    1.47012600
C                  2.02903700   -4.22828900   -1.28059800
H                  2.16060500   -5.29585100   -1.16938100
C                 -4.20434100   -1.57950300   -1.56742800
H                 -4.99195500   -1.50312800   -2.30873400
C                  4.24512700    0.50618100    1.60518400
H                  4.97423500    1.30808700    1.47728100
C                  4.18440100    3.23057900   -1.74613900
H                  3.44250500    4.02563800   -1.83317000
C                  0.82482000   -3.51146300   -1.29664800
H                 -0.19725000   -3.85499200   -1.19297400
C                 -2.88730200   -1.26518200   -1.85578600
H                 -2.57650800   -0.94533900   -2.84965200
C                  6.06704500    1.17670700   -1.51269400
H                  6.79167600    0.36654800   -1.41260700
C                  3.01866200   -3.27818000   -1.43681800
H                  4.09666800   -3.37154500   -1.46686900
C                 -5.85004200   -2.14862200    0.26995200
C                  5.52062800    3.52612300   -1.62270500
H                  5.85165700    4.56361100   -1.62257100
C                  1.89823300   -0.26265700    1.73000600
C                 -5.85154500    2.15659700   -0.26563100
C                  0.80644600    3.50705900    1.29619100
H                 -0.21719100    3.84569200    1.19188500
C                 -4.20506100    1.58209400    1.56747500
H                 -4.99121100    1.51428500    2.31122000
C                  2.90040400    0.75761200    1.65419300
C                  6.47248000    2.48881500   -1.49865300
H                  7.52861200    2.73394600   -1.39861800
C                  2.00704700    4.22997600    1.28217800
H                  2.13335700    5.29827500    1.17198300
C                  2.35605100   -1.55959100    1.79465400
H                  1.64141900   -2.38456800    1.82410700
C                  5.53725100   -3.50689200    1.62812600
H                  5.87352700   -4.54268700    1.62871100
C                  6.48390800   -2.46483600    1.50394800
H                  7.54132700   -2.70460100    1.40447100
C                  2.34956400    1.56279600   -1.79318500
H                  1.63079000    2.38410200   -1.82350300

76
[2, T1]
Pt                -0.02087600    0.33660300   -1.36980300
Pt                -0.02565100   -0.34651000    1.37099000
S                  0.97551300    1.76566200    1.48897800
S                  0.96816000   -1.78172400   -1.48397100
N                  1.93022800    1.17479600   -0.95438200
F                  6.78261900   -1.83788400    0.70088400
F                  6.77435500    1.94795100   -0.71712700
C                 -4.72680600    0.83580800    1.66128400
F                  5.97705000    3.09138200    0.93268900
F                  6.24967200    0.96653400    1.13233300
C                 -2.89984900   -0.72537700    1.64666400
N                  3.50313800    1.87064600    0.68082300
C                 -3.79090100   -1.89054000   -1.68161000
C                 -4.24972300   -0.49494400    1.65516900
H                 -4.97088200   -1.31238500    1.60525500
N                  3.49770200   -1.88145500   -0.67760500
C                  2.93434300    1.02285200   -1.87248000
H                  2.63772600    0.66665000   -2.85554600
C                 -1.92043400    0.31810200    1.64473300
C                 -4.27802900   -3.21946500   -1.64553500
H                 -3.55492600   -4.03607500   -1.65948700
F                  6.00426800   -3.11927600   -0.85489700
N                 -1.03680800   -2.16639000    1.49106800
N                  1.92250400   -1.19451300    0.95980000
F                  6.20085500   -1.00543400   -1.20329300
C                 -6.11233700   -1.10903400   -1.61071400
H                 -6.82167100   -0.28051700   -1.60165300
C                 -3.78284600    1.90364200    1.67756000
N                 -1.02080900    2.16270300   -1.49186400
C                  2.28093600    1.59496300    0.28557900
C                  4.48814600   -1.70286100    0.23958000
N                 -2.36508700    2.04573700   -1.58024600
N                 -2.38047100   -2.04117700    1.57862200
C                 -4.72866500   -0.81729600   -1.66456000
C                  2.27503500   -1.61221400   -0.28067700
C                  4.49286000    1.70110500   -0.23760500
C                 -2.94081600    3.26840400   -1.54271800
H                 -4.01644800    3.38437500   -1.58398800
C                 -1.95827200   -4.20049700    1.42907000
H                 -2.07178200   -5.27455800    1.37648800
C                  4.23939500   -1.30418200    1.54343500
H                  5.04279000   -1.15382500    2.25684700
C                 -4.24368500    0.51065400   -1.65778000
H                 -4.96001800    1.33231000   -1.60743900
C                 -4.26229300    3.23536800    1.64139800
H                 -3.53447900    4.04780300    1.65490900
C                 -0.76579800   -3.46478600    1.39949600
H                  0.26224400   -3.79321600    1.30523500
C                  2.92633700   -1.04235200    1.87885000
H                  2.62823000   -0.69183100    2.86350000
C                 -6.10878400    1.13545400    1.60782900
H                 -6.82283100    0.31099600    1.59863000
C                 -2.96361900   -3.26024400    1.54064800
H                 -4.03993300   -3.36979400    1.58154800
C                  5.87522200   -1.92236400   -0.27746000
C                 -5.60912400    3.49876100    1.57579800
H                 -5.96307100    4.52796600    1.54540200
C                 -1.91920100   -0.31614800   -1.64727000
C                  5.87954800    1.93411400    0.27614100
C                 -0.74188000    3.45940200   -1.40023400
H                  0.28807200    3.78168600   -1.30564400
C                  4.24619100    1.29463600   -1.53960900
H                  5.04868400    1.14622500   -2.25452100
C                 -2.89246400    0.73311400   -1.64890600
C                 -6.54200400    2.43767600    1.55820200
H                 -7.60735200    2.65710100    1.51250600
C                 -1.92975700    4.20247300   -1.43057000
H                 -2.03663600    5.27721700   -1.37810600
C                 -2.40078500   -1.60333900   -1.67844400
H                 -1.70618800   -2.44555600   -1.65002400
C                 -5.62627200   -3.47514900   -1.57886700
H                 -5.98617100   -4.50227200   -1.54807100
C                 -6.55301400   -2.40873900   -1.56073500
H                 -7.61960500   -2.62191200   -1.51436300
C                 -2.39444700    1.60821500    1.67458200
H                 -1.69475200    2.44614300    1.64553100

72
[1-Cl, S0]
Pt                -1.136716    0.704935   -0.799137
Cl                -3.315379    1.912983   -0.931945
S                 -2.114060   -1.115189   -1.919163
N                 -0.457092    2.376592    0.254202
N                 -0.722733    2.327973    1.573461
N                  0.450673   -1.555588   -2.710147
N                 -1.309160   -2.606977   -3.899602
C                  0.001720    3.592494   -0.017606
C                  0.059107    4.346428    1.162270
C                 -0.413456    3.509057    2.153201
C                 -1.259564    1.120352    2.072671
C                 -1.603861    0.144394    1.089913
C                 -2.142998   -1.035863    1.527854
C                 -2.282566   -1.317494    2.913193
C                 -1.882575   -0.341864    3.873169
C                 -1.386602    0.899732    3.417639
C                 -2.751099   -2.571477    3.374073
C                 -2.795629   -2.856831    4.716636
C                 -2.382647   -1.893943    5.664785
C                 -1.943627   -0.660856    5.250924
C                 -0.863355   -1.803939   -2.925127
C                  1.343448   -2.048299   -3.584377
C                  0.948460   -2.827227   -4.654942
C                 -0.413456   -3.111114   -4.736208
Pt                 1.136716   -0.704935   -0.799137
Cl                 3.315379   -1.912983   -0.931945
S                  2.114060    1.115189   -1.919163
N                  0.457092   -2.376592    0.254202
N                  0.722733   -2.327973    1.573461
N                 -0.450673    1.555588   -2.710147
N                  1.309160    2.606977   -3.899602
C                 -0.001720   -3.592494   -0.017606
C                 -0.059107   -4.346428    1.162270
C                  0.413456   -3.509057    2.153201
C                  1.259564   -1.120352    2.072671
C                  1.603861   -0.144394    1.089913
C                  2.142998    1.035863    1.527854
C                  2.282566    1.317494    2.913193
C                  1.882575    0.341864    3.873169
C                  1.386602   -0.899732    3.417639
C                  2.751099    2.571477    3.374073
C                  2.795629    2.856831    4.716636
C                  2.382647    1.893943    5.664785
C                  1.943627    0.660856    5.250924
C                  0.863355    1.803939   -2.925127
C                 -1.343448    2.048299   -3.584377
C                 -0.948460    2.827227   -4.654942
C                  0.413456    3.111114   -4.736208
H                  0.262371    3.859576   -1.035324
H                  0.396221    5.367506    1.275599
H                 -0.542569    3.662704    3.216930
H                 -2.433689   -1.802728    0.808272
H                 -1.059365    1.641775    4.147412
H                 -3.061811   -3.311420    2.635584
H                 -3.152878   -3.827561    5.056618
H                 -2.419108   -2.132577    6.726368
H                 -1.624564    0.090175    5.974877
H                  2.388284   -1.824904   -3.364433
H                  1.669543   -3.225274   -5.361684
H                 -0.802656   -3.773841   -5.511643
H                 -0.262371   -3.859576   -1.035324
H                 -0.396221   -5.367506    1.275599
H                  0.542569   -3.662704    3.216930
H                  2.433689    1.802728    0.808272
H                  1.059365   -1.641775    4.147412
H                  3.061811    3.311420    2.635584
H                  3.152878    3.827561    5.056618
H                  2.419108    2.132577    6.726368
H                  1.624564   -0.090175    5.974877
H                 -2.388284    1.824904   -3.364433
H                 -1.669543    3.225274   -5.361684
H                  0.802656    3.773841   -5.511643
 
72
[1-Cl, T1]
Pt                -1.203177    0.885841   -0.772389
Cl                -3.455771    2.121377   -1.073657
S                 -2.099351   -1.029415   -1.839873
N                 -0.552453    2.559677    0.295544
N                 -0.748986    2.474419    1.626265
N                  0.430697   -1.580418   -2.708369
N                 -1.405663   -2.242933   -4.050360
C                 -0.042498    3.759260    0.044339
C                  0.112242    4.466687    1.244613
C                 -0.349449    3.616395    2.229396
C                 -1.293358    1.264157    2.113146
C                 -1.673121    0.317095    1.111915
C                 -2.182131   -0.882188    1.548208
C                 -2.278526   -1.195728    2.929818
C                 -1.867655   -0.235394    3.899925
C                 -1.381781    1.015100    3.456018
C                 -2.731267   -2.460773    3.375881
C                 -2.753484   -2.769992    4.714245
C                 -2.336029   -1.819254    5.672107
C                 -1.910797   -0.576025    5.272391
C                 -0.900984   -1.652565   -2.960092
C                  1.282963   -2.029323   -3.644136
C                  0.829262   -2.601283   -4.817704
C                 -0.552453   -2.714819   -4.948925
Pt                 1.203177   -0.885841   -0.772389
Cl                 3.455771   -2.121377   -1.073657
S                  2.099351    1.029415   -1.839873
N                  0.552453   -2.559677    0.295544
N                  0.748986   -2.474419    1.626265
N                 -0.430697    1.580418   -2.708369
N                  1.405663    2.242933   -4.050360
C                  0.042498   -3.759260    0.044339
C                 -0.112242   -4.466687    1.244613
C                  0.349449   -3.616395    2.229396
C                  1.293358   -1.264157    2.113146
C                  1.673121   -0.317095    1.111915
C                  2.182131    0.882188    1.548208
C                  2.278526    1.195728    2.929818
C                  1.867655    0.235394    3.899925
C                  1.381781   -1.015100    3.456018
C                  2.731267    2.460773    3.375881
C                  2.753484    2.769992    4.714245
C                  2.336029    1.819254    5.672107
C                  1.910797    0.576025    5.272391
C                  0.900984    1.652565   -2.960092
C                 -1.282963    2.029323   -3.644136
C                 -0.829262    2.601283   -4.817704
C                  0.552453    2.714819   -4.948925
H                  0.184088    4.046695   -0.975421
H                  0.504544    5.465753    1.375673
H                 -0.413490    3.736957    3.303179
H                 -2.486492   -1.643631    0.828214
H                 -1.033218    1.739916    4.193250
H                 -3.051390   -3.188958    2.629545
H                 -3.100349   -3.748412    5.042802
H                 -2.359434   -2.073909    6.730353
H                 -1.590725    0.165847    6.005323
H                  2.341369   -1.942935   -3.392706
H                  1.519122   -2.966692   -5.571817
H                 -0.995784   -3.200859   -5.820310
H                 -0.184088   -4.046695   -0.975421
H                 -0.504544   -5.465753    1.375673
H                  0.413490   -3.736957    3.303179
H                  2.486492    1.643631    0.828214
H                  1.033218   -1.739916    4.193250
H                  3.051390    3.188958    2.629545
H                  3.100349    3.748412    5.042802
H                  2.359434    2.073909    6.730353
H                  1.590725   -0.165847    6.005323
H                 -2.341369    1.942935   -3.392706
H                 -1.519122    2.966692   -5.571817
H                  0.995784    3.200859   -5.820310

72
[1-I, S0]
Pt                -1.154249    0.713118   -0.689525
I                 -3.662730    2.070618   -0.771877
S                 -2.111988   -1.142673   -1.772264
N                 -0.465149    2.392990    0.345923
N                 -0.706427    2.351318    1.671598
N                  0.447798   -1.504505   -2.629506
N                 -1.315208   -2.591617   -3.784862
C                 -0.003369    3.605875    0.062141
H                  0.241050    3.868251   -0.960970
C                  0.074438    4.365501    1.236674
H                  0.416855    5.385933    1.339081
C                 -0.385461    3.535003    2.239486
H                 -0.496937    3.694558    3.304263
C                 -1.245210    1.150957    2.185162
C                 -1.606019    0.172692    1.210141
C                 -2.138088   -1.006925    1.660472
H                 -2.436540   -1.777874    0.948332
C                 -2.263509   -1.281209    3.048125
C                 -1.862380   -0.297382    3.999245
C                 -1.365093    0.939708    3.532407
H                 -1.034208    1.686454    4.255796
C                 -2.723183   -2.534601    3.519688
H                 -3.033346   -3.281097    2.787572
C                 -2.761112   -2.810379    4.864459
H                 -3.111493   -3.780664    5.212762
C                 -2.354022   -1.836767    5.804137
H                 -2.389086   -2.066393    6.867731
C                 -1.922692   -0.604480    5.379611
H                 -1.609218    0.154443    6.097696
C                 -0.865247   -1.791029   -2.810149
C                  1.315208   -1.916094   -3.569414
H                  2.357623   -1.641902   -3.405937
C                  0.909415   -2.674162   -4.650595
H                  1.615296   -3.006120   -5.405082
C                 -0.437080   -3.032951   -4.673358
H                 -0.828297   -3.699892   -5.444022
Pt                 1.154249   -0.713118   -0.689525
I                  3.662730   -2.070618   -0.771877
S                  2.111988    1.142673   -1.772264
N                  0.465149   -2.392990    0.345923
N                  0.706427   -2.351318    1.671598
N                 -0.447798    1.504505   -2.629506
N                  1.315208    2.591617   -3.784862
C                  0.003369   -3.605875    0.062141
H                 -0.241050   -3.868251   -0.960970
C                 -0.074438   -4.365501    1.236674
H                 -0.416855   -5.385933    1.339081
C                  0.385461   -3.535003    2.239486
H                  0.496937   -3.694558    3.304263
C                  1.245210   -1.150957    2.185162
C                  1.606019   -0.172692    1.210141
C                  2.138088    1.006925    1.660472
H                  2.436540    1.777874    0.948332
C                  2.263509    1.281209    3.048125
C                  1.862380    0.297382    3.999245
C                  1.365093   -0.939708    3.532407
H                  1.034208   -1.686454    4.255796
C                  2.723183    2.534601    3.519688
H                  3.033346    3.281097    2.787572
C                  2.761112    2.810379    4.864459
H                  3.111493    3.780664    5.212762
C                  2.354022    1.836767    5.804137
H                  2.389086    2.066393    6.867731
C                  1.922692    0.604480    5.379611
H                  1.609218   -0.154443    6.097696
C                  0.865247    1.791029   -2.810149
C                 -1.315208    1.916094   -3.569414
H                 -2.357623    1.641902   -3.405937
C                 -0.909415    2.674162   -4.650595
H                 -1.615296    3.006120   -5.405082
C                  0.437080    3.032951   -4.673358
H                  0.828297    3.699892   -5.444022 

72
[1-I, T1]
Pt                -1.211020    0.840800   -0.647048
I                 -3.815537    2.248862   -0.866354
S                 -2.094940   -1.101465   -1.667670
N                 -0.544828    2.528627    0.387543
N                 -0.733156    2.467406    1.721778
N                  0.435595   -1.475100   -2.614484
N                 -1.394396   -2.169795   -3.953683
C                 -0.034599    3.723460    0.113027
H                  0.185766    3.992604   -0.913198
C                  0.127308    4.451957    1.299242
H                  0.521383    5.452740    1.410191
C                 -0.329844    3.619847    2.301791
H                 -0.389449    3.760259    3.373377
C                 -1.281174    1.269213    2.233293
C                 -1.673701    0.309552    1.248925
C                 -2.186718   -0.879979    1.706090
H                 -2.499087   -1.650021    0.998787
C                 -2.275909   -1.172397    3.092475
C                 -1.858550   -0.198024    4.045654
C                 -1.366787    1.042558    3.580380
H                 -1.013606    1.777612    4.305243
C                 -2.728437   -2.429900    3.559628
H                 -3.052276   -3.169029    2.825747
C                 -2.748515   -2.717070    4.902789
H                 -3.096293   -3.689413    5.248006
C                 -2.329504   -1.750811    5.844383
H                 -2.352806   -1.987726    6.906738
C                 -1.901904   -0.515360    5.423661
H                 -1.577692    0.237487    6.143496
C                 -0.896893   -1.619763   -2.839160
C                  1.277598   -1.762494   -3.621486
H                  2.336852   -1.601716   -3.416151
C                  0.825143   -2.255797   -4.830033
H                  1.510954   -2.480644   -5.640553
C                 -0.544828   -2.490752   -4.919017
H                 -0.980770   -2.946009   -5.810390
Pt                 1.211020   -0.840800   -0.647048
I                  3.815537   -2.248862   -0.866354
S                  2.094940    1.101465   -1.667670
N                  0.544828   -2.528627    0.387543
N                  0.733156   -2.467406    1.721778
N                 -0.435595    1.475100   -2.614484
N                  1.394396    2.169795   -3.953683
C                  0.034599   -3.723460    0.113027
H                 -0.185766   -3.992604   -0.913198
C                 -0.127308   -4.451957    1.299242
H                 -0.521383   -5.452740    1.410191
C                  0.329844   -3.619847    2.301791
H                  0.389449   -3.760259    3.373377
C                  1.281174   -1.269213    2.233293
C                  1.673701   -0.309552    1.248925
C                  2.186718    0.879979    1.706090
H                  2.499087    1.650021    0.998787
C                  2.275909    1.172397    3.092475
C                  1.858550    0.198024    4.045654
C                  1.366787   -1.042558    3.580380
H                  1.013606   -1.777612    4.305243
C                  2.728437    2.429900    3.559628
H                  3.052276    3.169029    2.825747
C                  2.748515    2.717070    4.902789
H                  3.096293    3.689413    5.248006
C                  2.329504    1.750811    5.844383
H                  2.352806    1.987726    6.906738
C                  1.901904    0.515360    5.423661
H                  1.577692   -0.237487    6.143496
C                  0.896893    1.619763   -2.839160
C                 -1.277598    1.762494   -3.621486
H                 -2.336852    1.601716   -3.416151
C                 -0.825143    2.255797   -4.830033
H                 -1.510954    2.480644   -5.640553
C                  0.544828    2.490752   -4.919017
H                  0.980770    2.946009   -5.810390

66
[{Pt(bzq)(S^N)}2, S0]
Pt                -0.619570   -0.684218    1.295942
Pt                -0.619562    0.684231   -1.295945
S                 -1.914283   -1.063940   -2.165050
S                 -1.914312    1.063954    2.165078
N                  0.675224   -2.220879    0.633864
N                  0.675238    2.220921   -0.633913
N                 -2.466383   -1.600607    0.465454
N                 -3.828220   -2.555161   -1.232697
N                 -2.466359    1.600644   -0.465439
N                 -3.828320    2.555062    1.232686
C                  1.111233    0.038961    2.012680
C                  1.382256    1.192315    2.736938
H                  0.565890    1.839028    3.058412
C                  2.704628    1.554684    3.058377
H                  2.875690    2.471110    3.624084
C                  3.783904    0.782655    2.674194
H                  4.803232    1.078073    2.923794
C                  3.563311   -0.400123    1.945489
C                  4.620881   -1.258515    1.496485
H                  5.646999   -0.979255    1.738374
C                  4.372089   -2.386794    0.777319
H                  5.188709   -3.021976    0.434724
C                  3.030827   -2.764583    0.446254
C                  2.683043   -3.904286   -0.295728
H                  3.468176   -4.564314   -0.665270
C                  1.353617   -4.177972   -0.550756
H                  1.054649   -5.051922   -1.123415
C                  0.372136   -3.307529   -0.065925
H                 -0.685560   -3.486350   -0.253095
C                  2.230723   -0.747242    1.630511
C                  1.981677   -1.935682    0.891317
C                  1.111237   -0.038954   -2.012687
C                  1.382253   -1.192333   -2.736906
H                  0.565885   -1.839053   -3.058346
C                  2.704626   -1.554720   -3.058330
H                  2.875682   -2.471161   -3.624013
C                  3.783901   -0.782673   -2.674183
H                  4.803228   -1.078082   -2.923799
C                  3.563313    0.400115   -1.945491
C                  4.620891    1.258476   -1.496446
H                  5.647009    0.979190   -1.738300
C                  4.372104    2.386754   -0.777273
H                  5.188733    3.021898   -0.434624
C                  3.030842    2.764582   -0.446261
C                  2.683062    3.904292    0.295714
H                  3.468203    4.564308    0.665261
C                  1.353638    4.177993    0.550732
H                  1.054672    5.051944    1.123389
C                  0.372152    3.307558    0.065891
H                 -0.685543    3.486375    0.253071
C                  1.981688    1.935701   -0.891348
C                  2.230726    0.747255   -1.630535
C                 -2.799093   -1.778433   -0.842776
C                 -3.282423   -2.132181    1.392288
H                 -3.005542   -1.929735    2.426947
C                 -4.385287   -2.893318    1.064179
H                 -5.034901   -3.315156    1.824521
C                 -4.587237   -3.101889   -0.300227
H                 -5.404459   -3.734263   -0.654810
C                 -2.799120    1.778423    0.842780
C                 -3.282372    2.132234   -1.392293
H                 -3.005430    1.929849   -2.426945
C                 -4.385283    2.893306   -1.064204
H                 -5.034873    3.315167   -1.824554
C                 -4.587326    3.101785    0.300206
H                 -5.404620    3.734074    0.654776

     
